# Supplementary material for: Diagnostic Accuracy of Dual Energy CT for Bone Marrow Edema of the Sacroiliac Joints Compared with MRI: A Systematic Review
Source: J Clin Med. 2026 Apr 27;15(9):3337. doi: 10.3390/jcm15093337 (PMC13164143; doi:10.3390/jcm15093337)
Supplement: Supplementary file 1 [file jcm-15-03337-s001.zip]

Archive with 1 entries (1 files):
- jcm-4257875-supplementary.pdf
